# Supplementary material for: A comparison of 16S rRNA-gene and 16S rRNA-transcript derived microbial communities in bulk and rhizosphere soils
Source: Front Microbiol. 2025 Jun 24;16:1608399. doi: 10.3389/fmicb.2025.1608399 (PMC12234476; doi:10.3389/fmicb.2025.1608399)
Supplement: Supplementary file 1 [file Table_1.xlsx]

## Sheet: Table 1
Phyla_genus	ratio_mean	ratio_var	Corncob
PatesciSaccharimonadia_TM7a	35.7	3466.6	depleated in RNA
Bacteroidota_Flavitalea	16.6	1621.9	depleated in RNA
Planctomycetota_Gemmata	12.8	658.4	depleated in RNA
Proteobacteria_Sphingomonas	9.9	182.3	depleated in RNA
Proteobacteria_Ramlibacter	8	162.2	depleated in RNA
Acidobacteriota_0001001-H03	7.9	508.9	depleated in RNA
Proteobaceria_Massilia	7.2	411.3	depleated in RNA
Planctomycetota_Zavarzinella	6.2	442.3	depleated in RNA
Sumerlaeota_Sumerlaea	4.3	123.2	depleated in RNA
Bacteroidota_Mucilaginibacter	4.2	108.7	depleated in RNA
Bacteroidota_Puia	3.7	143	depleated in RNA
Bacteroidota_Sediminibacterium	3.5	44.7	depleated in RNA
Planctomycetota_Fimbriiglobus	3.5	84.8	depleated in RNA
Bdellovibrionota_Bdellovibrio	3.4	86	depleated in RNA
Verrucomicrobiota_Udaeobacter	2.3	30.2	depleated in RNA
Proteobacteria_Ovatusbacter	1.3	15.1	depleated in RNA
Actinobacteriota_Nocardioides	0.8	0.4	depleated in RNA
Actinobacteriota_Galbitalea	0.8	0.5	depleated in RNA
Gemmatimonadota_Gemmatimonas	0.5	0.2	depleated in RNA
Proteobacteria_Pseudolabrys	0.2	0.1	depleated in RNA
Proteobacteria_Caenimonas	0.2	0.1	depleated in RNA
Actinobacteriota_Mycobacterium	0.1	0.3	depleated in RNA
Proteobacteria_Rhizobacter	37.4	4652.2	enriched in RNA
Actinobacteriota_Conexibacter	14.2	1401	enriched in RNA
Myxococcota_Pajaroellobacter	10	777.3	enriched in RNA
Myxococcota_P3OB-42	7.9	250.7	enriched in RNA
Proteobacteria_Psychroglaciecola	6.9	60.4	enriched in RNA
Acidobacteriota_Bryobacter	5.5	934.8	enriched in RNA
Proteobacteria_Variovorax	4.7	127.3	enriched in RNA
Proteobacteria_Noviherbaspirillum	3.5	122.6	enriched in RNA
Proteobaceria_alphaI_cluster	3.1	40	enriched in RNA
Low Abundance OTU Group	3	51	enriched in RNA
Proteobacteria_Burkholderia-Caballeronia-Paraburkholderia	2.9	48.1	enriched in RNA
Proteobacteria_Pseudomonas	2.7	39.3	enriched in RNA
Myxococcota_Haliangium	1.2	18.5	enriched in RNA
Firmicutes_Paenisporosarcina	0.7	0.9	enriched in RNA
Proteobacteria_Dongia	0.7	0.7	enriched in RNA
Myxococcota_Anaeromyxobacter	0.1	0.1	enriched in RNA
Proteobacteria_Phenylobacterium	0	0	enriched in RNA
Proteobacteria_Caulobacter	0	0	enriched in RNA
Proteobacteria_Nitrosospira	0	0	enriched in RNA

## Sheet: Table 2
Phyla_genus	RHIratio_mean	CONratio_mean	RHIratio_var	CONratio_var	pval_Rcgroups
Abditibacteriota_Abditibacterium	0.92	2.09	1.55	129.43	0.0305
Acidobacteriota_Acidipila	0.34	1.55	19.6	1.28	0.0005
Acidobacteriota_Edaphobacter	0.56	1.04	94.44	1849.69	0.0093
Acidobacteriota_Solibacter	0.97	1.77	988.93	2641.09	0.0119
Acidobacteriota_NA	1.92	1.37	39.89	217.47	0.0162
Actinobacteriota_CL500-29	0.64	1.85	728.35	579.66	0
Actinobacteriota_Acidothermus	0.89	51.23	304.31	0	0.0063
Actinobacteriota_Galbitalea	0.55	1.18	0.03	0.06	0.0219
Actinobacteriota_Dactylosporangium	0.77	1.44	100.57	146.3	0.0262
Actinobacteriota_Aeromicrobium	3.37	6.26	0.08	0.24	0.0056
Actinobacteriota_Nocardioides	0.46	1.52	0.12	0.63	0.0002
Actinobacteriota_NA	1.04	2.61	0	0.04	0.0023
Actinobacteriota_NA	0.92	1.67	27.56	0.05	0.0095
Actinobacteriota_Gaiella	0.64	1.7	2.33	0	0.0041
Bacteroidota_NA	1.58	2.32	0.28	0.07	0.0151
Bacteroidota_Parafilimonas	18.85	5.16	45.58	43.51	0.0243
Bacteroidota_Pseudoflavitalea	6.1	25.03	0	0.08	0.0038
Bacteroidota_Segetibacter	34.43	91.05	0.03	0.15	0.0254
Bacteroidota_Cytophaga	14.67	70.59	1.01	66.68	0.0123
Bacteroidota_NA	6.84	2.37	0.12	0.39	0.0044
Bacteroidota_Larkinella	12.09	68.91	0	5.82	0.0063
Bacteroidota_Flavobacterium	21.8	5.56	931.01	501	0.0181
Bacteroidota_Chryseobacterium	3.63	6.17	0.22	0.09	0.0383
Bacteroidota_env.OPS_17_NA	0.77	2.71	5.05	6.54	0.0002
Bacteroidota_Pedobacter	7.57	0	0.36	0	0.0488
Bdellovibrionota_NA	0.3	2.3	1.24	0	0.0001
Chloroflexi_NA	2.33	42.2	0.04	0.14	0.0482
Cyanobacteria_NA	0.31	0.74	8.06	7512.94	0.0001
Firmicutes_NA	4.35	31.35	78.54	4.36	0.0494
Firmicutes_Paenisporosarcina	0.19	1.79	4.46	2.2	0
Firmicutes_Paenibacillus	6.06	26.81	12829.4	109.05	0.0099
Gemmatimonadota_NA	8	74.59	118.35	0.64	0.0215
Myxococcota_NA	0.87	17.83	72.49	61.29	0.0074
Myxococcota_Aetherobacter	0.52	1.3	475.2	6973.03	0.0008
Myxococcota_NA	0.34	1.37	76.06	8.84	0.0102
Planctomycetota_Tundrisphaera	8.02	0	1.87	10.64	0.0479
Planctomycetota_NA	1.41	3.38	16.48	0	0.0015
Planctomycetota_NA	0.4	0	148.39	36.88	0.0065
Proteobacteria_Rhodovastum	0.69	1.36	96.63	172.1	0.0348
Proteobacteria_NA	1.1	3.82	4.4	1.69	0.0008
Proteobacteria_Dongia	0.4	1.32	1.05	2.33	0.0266
Proteobacteria_NA	57.07	4.28	0	70.49	0.0045
Proteobacteria_Micropepsis	1.48	32.73	50.97	36.14	0.004
Proteobacteria_NA	6.83	41.07	878.76	796.82	0.0247
Proteobacteria_alphaI_cluster	4.78	0	1240.96	4852.38	0.0073
Proteobacteria_Beijerinckia	4.96	9.73	157.09	264.01	0.0094
Proteobacteria_Microvirga	5.4	23.49	451.72	129.63	0.0275
Proteobacteria_Roseiarcus	8.25	5.8	699.76	3608.41	0.048
Proteobacteria_Devosia	0	13.64	809.17	6444.23	0.0281
Proteobacteria_Kaistia	0.07	16.56	33.15	192.62	0.0158
Proteobacteria_Rhizobium	6.07	25.01	0.65	0.17	0.0259
Proteobacteria_Mesorhizobium	0.25	0.7	0.16	0.14	0.0001
Proteobacteria_Alsobacter	0.19	1.07	110.77	87.36	0.0003
Proteobacteria_NA	0.73	5.94	53.21	56.05	0.0106
Proteobacteria_Bradyrhizobium	2.45	63.82	0.07	0.73	0.0408
Proteobacteria_NA	0.22	0.52	1.33	48.95	0.0302
Proteobacteria_Pseudolabrys	0.29	0.06	134.52	0.16	0.0127
Proteobacteria_Pseudorhodoplanes	5.73	27.18	48.53	1245.16	0.0118
Proteobacteria_Rhodoplanes	0.38	1.64	530.64	2.06	0.0094
Proteobacteria_NA	21.51	5.18	300.86	48.09	0.0108
Proteobacteria_NA	0.38	12.31	0	0	0.0059
Proteobacteria_Ellin6055	6.24	0.35	0	1100	0.0097
Proteobacteria_Plot4-2H12	10.8	50.64	219.62	772.96	0.0373
Proteobacteria_NA	1.05	29.2	0.48	41.22	0.0012
Proteobacteria_Cupriavidus	0	0.31	109.09	0.38	0.0482
Proteobacteria_Acidovorax	0.19	0	0.38	0	0.032
Proteobacteria_NA	2.71	93.21	220.82	24.92	0.0133
Proteobacteria_Oxalicibacterium	50.37	0	727.59	2.96	0.0295
Proteobacteria_Uliginosibacterium	6.18	1.04	602.84	8.94	0.0388
Proteobacteria_NA	0.75	1.29	0	349.02	0.0159
Proteobacteria_NA	4.84	2.32	12.04	0.16	0.0093
Proteobacteria_Yersinia	2.13	3.27	12198	0	0.0411
Proteobacteria_Alkanibacter	0.69	2.81	11.08	8397.59	0.0009
Proteobacteria_Fontimonas	1.15	4.96	23.05	442.76	0.0006
Proteobacteria_Nevskia	3	8.28	57.61	10001.6	0.0024
Proteobacteria_Polycyclovorans	0.1	19.81	0	3884.67	0.0453
Proteobacteria_Rhodanobacter	16.7	210.26	0.44	0.32	0.0035
Verrucomicrobiota_NA	0.53	1.32	112.7	0.63	0.0007
Verrucomicrobiota_Udaeobacter	0.3	6.17	0.02	0.05	0.0386
Verrucomicrobiota_Ellin516	0.11	0.73	0.16	0.59	0.0003
Verrucomicrobiota_Roseimicrobium	0.53	1.25	352.27	704.25	0.0035
